# Supplementary material for: Psychometric Qualities Evaluation of the Interdependent Happiness Scale across Malaysia, Philippines, and India
Source: Int J Environ Res Public Health. 2021 Dec 24;19(1):187. doi: 10.3390/ijerph19010187 (PMC8751005; doi:10.3390/ijerph19010187)
Supplement: Supplementary file 1 [file ijerph-19-00187-s001.zip]

Archive with 1 entries (1 files):
- ijerph-1467285-supplementary.pdf
